# Supplementary material for: Tailoring Chitosan/LTA Zeolite Hybrid Aerogels for Anionic and Cationic Dye Adsorption
Source: Int J Mol Sci. 2021 May 24;22(11):5535. doi: 10.3390/ijms22115535 (PMC8197200; doi:10.3390/ijms22115535)
Supplement: Supplementary file 1 [file ijms-22-05535-s001.zip]

Archive with 1 entries (1 files):
- ijms-1219011-supplementary.pdf
